# Supplementary material for: Evaluating the efficacy of serological testing of clinical specimens collected from patients with suspected brucellosis
Source: PLoS Negl Trop Dis. 2023 Feb 21;17(2):e0011131. doi: 10.1371/journal.pntd.0011131 (PMC9942959; doi:10.1371/journal.pntd.0011131)
Supplement: S1 Data — (XLSX) [file pntd.0011131.s001.xlsx]

## Sheet: Sheet1
Patient ID	Sex	Age in yrs	Duration of illness at diagnosis	Fever	Sweats	Arthralgia	Back pain	Fatigue	Hepatosplenomegaly	Lymphadenectasis	Headache	Weight loss	Contact history	White blood cell count, *10^9/L	Neutrophils, %	Haemoglobin, g/L	Platelet count, x109/L	ALT, U/L	AST, U/L	Creatinine, μmol/L	BUN, mmol/L	ESR, mm/h	CRP, mg/L	PCT, ng/ml	Diagnosis
ql0001	Male	19	<8 weeks	Yes	No	No	No	No	No	No	Yes	No	Yes	4.21	58.8	132	254	13	18	62	4.5	23	5.09	0.094	brucellosis
ql0002	Male	52	<8 weeks	Yes	Yes	Yes	Yes	No	No	No	No	No	Yes	4.45	68.8	120	114	108	89	52	2.4	34	43.97	0.122	brucellosis
ql0003	Female	55	<8 weeks	Yes	No	Yes	No	No	No	No	Yes	No	No	4.87	61.8	144	373	5	13	61	5.1	15	0.42	0.075	nonbrucellosis
ql0004	Female	51	<8 weeks	Yes	No	Yes	No	Yes	No	No	Yes	No	No	11.52	92.7	114	117	35	26	53	3.8	97	131.36	0.586	nonbrucellosis
ql0005	Male	71	<8 weeks	Yes	No	No	No	Yes	No	No	No	No	No	25.82	79.4	120	190	37	43	70	4.9	89	58.73	0.834	nonbrucellosis
ql0006	Male	26	8-24 weeks	Yes	No	Yes	No	Yes	Yes	No	No	No	No	11.14	73.8	98	185	45	30	45	3.5	39	60.93	0.199	brucellosis
ql0007	Male	69	<8 weeks	Yes	No	Yes	No	Yes	No	No	No	No	Yes	9.92	71.2	103	466	7	12	51	4.7	105	82	0.183	nonbrucellosis
ql0008	Female	45	8-24 weeks	No	No	No	Yes	No	No	No	No	No	Yes	4.04	42.7	122	200	24	19	58	5.9	16	0.75	0.129	brucellosis
ql0009	Female	70	<8 weeks	Yes	No	Yes	No	Yes	No	No	No	No	Yes	7.09	80.2	92	575	212	106	42	4.4	91	122.43	0.065	nonbrucellosis
ql0010	Male	54	8-24 weeks	Yes	No	Yes	Yes	No	Yes	Yes	No	No	Yes	10.25	70.4	97	302	20	26	51	6	98	54.4	0.065	nonbrucellosis
ql0011	Female	22	8-24 weeks	Yes	No	No	No	Yes	No	No	Yes	No	No	6.76	91.4	130	249	14	20	51	4.1	19	0.39	0.072	nonbrucellosis
ql0012	Female	69	> 24 weeks	Yes	No	No	No	No	No	No	No	Yes	No	6.08	62	118	120	8	15	73	3.9	120	104.95	3.4	brucellosis
ql0013	Male	66	<8 weeks	Yes	No	Yes	No	No	No	No	No	No	Yes	7.32	77.2	103	103	132	202	46.5	6.5	16	120.84	0.122	brucellosis
ql0014	Male	59	> 24 weeks	Yes	No	No	Yes	Yes	No	No	No	Yes	Yes	3.39	54.2	153	190	23	23	80	4.7	5	9.65	0.023	brucellosis
ql0015	Male	50	<8 weeks	Yes	No	Yes	No	No	No	No	Yes	No	No	4.58	58.6	128	150	25	20	69	6	22	6.37	0.033	brucellosis
ql0016	Male	65	<8 weeks	Yes	No	Yes	No	Yes	Yes	Yes	No	Yes	No	7.03	52.4	139	323	30	16	68	5.7	29	9.74	0.08	brucellosis
ql0017	Male	57	> 24 weeks	No	No	Yes	Yes	No	No	No	No	No	No	5.11	41.3	135	234	10	18	65	4	11	6.86	0.02	brucellosis
ql0018	Female	60	> 24 weeks	No	No	Yes	No	Yes	Yes	No	No	Yes	Yes	4.96	85.9	77	49	16	31	82	10.7	32	3.11	0.16	nonbrucellosis
ql0019	Male	18	<8 weeks	Yes	No	No	No	Yes	No	No	No	No	No	2.92	55.7	74	511	54	55	46	3.8	80	91.8	0.175	brucellosis
ql0020	Male	76	<8 weeks	Yes	No	No	No	No	No	No	Yes	No	Yes	2.92	55.7	139	261	45	35	54.8	4.6	8	5.92	0.052	brucellosis
ql0021	Female	21	<8 weeks	Yes	No	Yes	No	No	No	Yes	Yes	No	No	26.62	88.9	105	319	158	63	55	3.7	120	104.97	0.251	nonbrucellosis
ql0022	Female	35	8-24 weeks	Yes	No	No	Yes	Yes	No	No	No	No	No	5.04	64.5	111	315	36	26	57	2.7	65	39.37	0.106	nonbrucellosis
ql0023	Male	41	> 24 weeks	No	No	No	No	Yes	No	No	No	Yes	Yes	3.26	49.4	139	157	12	13	83	5.7	68	34.62	0.102	brucellosis
ql0024	Male	62	> 24 weeks	No	No	No	No	Yes	No	No	No	Yes	Yes	5.39	71.5	143	254	10	14	70	5	8	6	0.621	brucellosis
ql0025	Male	68	<8 weeks	Yes	No	No	No	No	No	No	No	No	No	4.59	60.2	115	163	22	26	62	4.2	66	3.64	0.071	nonbrucellosis
ql0026	Male	44	8-24 weeks	Yes	No	No	No	No	No	Yes	No	No	No	2.83	70.7	85	81	28	106	38	2.7	2	10.54	0.106	nonbrucellosis
ql0027	Male	55	<8 weeks	Yes	No	Yes	No	No	No	No	No	No	Yes	7.5	75	112	153	72	57	87	5.4	38	65.53	0.195	brucellosis
ql0028	Male	67	<8 weeks	Yes	No	Yes	No	Yes	No	No	No	No	No	9.44	77.6	112	272	14	13	57	5	107	123.66	0.02	nonbrucellosis
ql0029	Male	39	<8 weeks	No	Yes	Yes	No	No	No	No	No	No	Yes	4.81	49.4	153	232	26	21	79	4	11	4.85	0.02	brucellosis
ql0030	Male	71	<8 weeks	Yes	No	No	Yes	No	No	No	No	No	Yes	7.33	65.2	119	645	30	26	71.3	3.6	38	51.38	0.06	brucellosis
ql0031	Male	57	<8 weeks	Yes	No	No	No	Yes	No	No	Yes	Yes	No	8.16	83.3	109	420	38	67	56	3.3	120	174.93	0.109	nonbrucellosis
ql0032	Male	69	<8 weeks	Yes	No	No	No	No	No	No	No	No	No	11.3	85.5	118	470	23	22	52	4.5	58	70.48	0.329	brucellosis
ql0033	Male	40	<8 weeks	Yes	Yes	Yes	Yes	No	No	No	No	No	Yes	6.01	55.6	136	294	32	30	84	5.4	70	28.93	0.105	brucellosis
ql0034	Female	67	8-24 weeks	Yes	No	No	No	Yes	Yes	No	No	No	Yes	6.23	60.5	87	297	5	13	57	3.3	120	18.9	0.265	nonbrucellosis
ql0035	Male	63	8-24 weeks	Yes	No	Yes	No	No	Yes	Yes	No	No	Yes	8.15	58.7	125	350	29	19	68	3.9	103	121.88	0.057	brucellosis
ql0036	Female	60	<8 weeks	Yes	No	No	No	No	No	No	Yes	No	Yes	5.87	45.9	117	163	249	265	57.6	6.1	13	14.05	0.182	brucellosis
ql0037	Female	60	<8 weeks	Yes	No	Yes	No	Yes	Yes	Yes	No	Yes	No	3.33	44.6	126	223	29	37	86	6.3	67	4.78	0.391	brucellosis
ql0038	Male	65	8-24 weeks	Yes	No	Yes	Yes	No	No	No	No	No	No	7.1	64.8	100	159	21	40	36	4.7	109	89.33	0.036	brucellosis
ql0039	Male	55	8-24 weeks	Yes	No	Yes	No	Yes	No	No	No	Yes	No	6.73	68.3	138	239	39	26	44.8	5.1	74	101.02	0.558	brucellosis
ql0040	Male	49	8-24 weeks	Yes	No	Yes	Yes	No	No	No	Yes	No	No	9.25	76.9	95	220	48	43	49	3.6	57	41.72	0.082	brucellosis
ql0041	Male	67	<8 weeks	Yes	No	No	No	Yes	No	No	No	No	No	10.41	77.4	109	109	79	46	40	3	21	57.35	0.242	brucellosis
ql0042	Female	49	> 24 weeks	Yes	No	No	No	Yes	No	Yes	No	Yes	No	9.35	82.1	94	243	29	53	42	2.8	68	37.87	0.145	nonbrucellosis
ql0043	Male	73	8-24 weeks	Yes	No	No	Yes	No	No	No	No	Yes	Yes	3.96	52	113	206	11	14	66.4	4.6	51	17.82	0.041	brucellosis
ql0044	Female	56	<8 weeks	Yes	No	No	No	Yes	Yes	No	Yes	No	No	5.03	57.9	111	249	47	57	62	2.8	32	16.64	0.085	brucellosis
ql0045	Female	35	8-24 weeks	No	No	No	Yes	Yes	No	No	No	Yes	No	8.8	67.2	102	285	32	27	55	3.1	62	54.38	0.167	brucellosis
ql0046	Female	45	<8 weeks	Yes	No	No	No	No	No	No	Yes	No	No	6.39	64.1	110	392	27	18	25	4.1	105	50.51	0.235	nonbrucellosis
ql0047	Male	68	<8 weeks	Yes	No	Yes	Yes	No	No	No	No	No	No	11.72	76	112	513	159	109	58	3	122	111.77	0.127	nonbrucellosis
ql0048	Female	43	8-24 weeks	Yes	No	Yes	No	No	Yes	Yes	No	No	Yes	6.28	68.4	113	421	15	27	49	1.7	73	22.98	0.2	nonbrucellosis
ql0049	Female	48	<8 weeks	Yes	No	No	No	Yes	No	No	No	No	Yes	4.32	29.9	122	221	73	43	46	4.6	78	42.79	0.197	brucellosis
ql0050	Male	57	> 24 weeks	Yes	No	No	Yes	No	No	No	No	No	Yes	4.68	74.5	144	182	14	18	67.3	5	10	0.38	0.026	brucellosis
ql0051	Female	74	<8 weeks	Yes	No	Yes	Yes	Yes	No	No	No	Yes	No	7.45	61.3	119	329	17	18	76	8.5	19	1.8	0.171	nonbrucellosis
ql0052	Female	32	<8 weeks	Yes	No	Yes	No	Yes	Yes	Yes	No	Yes	No	18.1	86.9	90	348	153	53	52	2.3	75	54.86	0.246	nonbrucellosis
ql0053	Male	57	<8 weeks	Yes	No	No	No	No	No	No	Yes	No	No	11.31	73.1	139	415	245	122	53	3.4	51	56.31	0.06	nonbrucellosis
ql0054	Male	31	8-24 weeks	Yes	No	No	No	Yes	No	No	No	No	No	8.42	71.8	94	192	78	65	55.4	4.8	17	57.52	0.074	brucellosis
ql0055	Male	64	<8 weeks	Yes	Yes	No	No	Yes	No	No	No	No	No	9.98	75	109	420	36	26	83	5.8	85	42.96	0.243	brucellosis
ql0056	Male	20	<8 weeks	Yes	No	Yes	No	No	No	Yes	No	No	No	11.56	79.4	86	55	150	274	41	4.7	18	7.1	0.184	nonbrucellosis
ql0057	Female	51	> 24 weeks	No	No	Yes	Yes	No	No	No	No	No	Yes	5.15	52.7	116	216	19	19	51	7.7	27	4.25	0.053	brucellosis
ql0058	Male	56	8-24 weeks	Yes	No	No	Yes	No	Yes	No	Yes	No	No	5.74	54.2	143	214	32	26	57	4	31	11.83	0.6	brucellosis
ql0059	Female	57	<8 weeks	Yes	No	No	Yes	Yes	No	Yes	No	Yes	No	4.31	61.2	97	316	26	20	40	2.9	95	150.15	0.02	brucellosis
ql0060	Male	72	<8 weeks	Yes	No	No	Yes	No	No	Yes	No	Yes	Yes	6.38	51.9	138	224	18	27	66	3.6	25	5.61	0.047	brucellosis
ql0061	Female	75	8-24 weeks	Yes	No	Yes	No	No	No	No	No	Yes	Yes	7.28	69.5	108	379	10	15	43	1.9	84	36.6	0.039	nonbrucellosis
ql0062	Female	56	<8 weeks	Yes	Yes	Yes	No	Yes	No	No	Yes	Yes	No	5.71	76.7	94	507	13	16	43	3.4	105	92.98	0.058	nonbrucellosis
ql0063	Male	56	<8 weeks	Yes	No	Yes	No	Yes	No	No	No	Yes	No	9.12	60.7	75	553	56	35	38	3.8	22	3.54	0.044	nonbrucellosis
ql0064	Female	69	> 24 weeks	Yes	No	Yes	No	Yes	No	Yes	Yes	Yes	No	10.5	49.6	105	245	17	43	61	7.6	37	1.9	0.086	nonbrucellosis
ql0065	Male	33	<8 weeks	Yes	No	Yes	No	No	No	No	Yes	No	Yes	9.17	75.8	144	360	23	13	72	5.8	22	1.43	2.79	nonbrucellosis
ql0066	Male	78	8-24 weeks	No	No	No	Yes	Yes	No	No	No	Yes	No	6.9	52.7	135	366	7	11	63	4	73	18.71	0.146	nonbrucellosis
ql0067	Male	64	<8 weeks	Yes	No	Yes	No	No	No	No	No	No	No	14.37	76.5	114	511	45	19	52	4.7	120	110.44	0.186	nonbrucellosis
ql0068	Male	46	<8 weeks	Yes	Yes	No	No	Yes	No	No	Yes	Yes	Yes	6.25	57.1	137	328	41	32	69.6	4	12	5.25	0.089	brucellosis
ql0069	Male	48	<8 weeks	Yes	No	No	No	Yes	Yes	No	No	Yes	No	3.22	46.5	118	74	50	78	67	3.4	10	11.53	0.17	brucellosis
ql0070	Female	52	> 24 weeks	Yes	No	No	Yes	No	No	No	No	No	No	10.04	42.4	122	435	13	15	50	5	55	6.79	0.02	brucellosis
ql0071	Male	43	<8 weeks	No	No	No	No	No	No	No	No	No	Yes	8.72	64.2	151	293	21	20	65	6.5	19	1.89	0.02	brucellosis
ql0072	Male	69	> 24 weeks	Yes	No	Yes	No	Yes	No	No	Yes	No	No	23.28	92	110	229	66	42	129	8.7	56	4.45	0.091	nonbrucellosis
ql0073	Female	55	> 24 weeks	Yes	Yes	Yes	Yes	Yes	No	No	No	No	Yes	7.29	66.5	125	436	28	19	41	4.2	108	46.87	0.02	brucellosis
ql0074	Male	78	8-24 weeks	Yes	Yes	No	No	No	No	No	Yes	No	No	10.95	70.1	118	232	35	17	56	4.1	78	60.46	0.024	brucellosis
ql0075	Male	56	> 24 weeks	Yes	No	Yes	No	Yes	No	Yes	No	No	Yes	7.05	52.1	165	268	15	15	60	6.8	4	1.08	0.02	brucellosis
ql0076	Male	71	> 24 weeks	Yes	No	Yes	No	Yes	No	Yes	Yes	Yes	No	7.63	46	135	154	26	39	50	4.9	44	14.4	0.2	brucellosis
ql0077	Female	33	<8 weeks	Yes	No	Yes	No	No	No	No	No	No	No	18.64	89	104	264	81	42	52	4.4	68	70.66	0.304	nonbrucellosis
ql0078	Female	62	<8 weeks	Yes	No	No	Yes	No	No	Yes	No	No	Yes	4.37	41.2	120	378	32	37	61	5.5	71	2.95	0.025	brucellosis
ql0079	Male	52	<8 weeks	Yes	No	No	No	No	No	No	No	No	No	9.07	67.5	116	258	13	11	76	5.8	120	104.18	0.027	nonbrucellosis
ql0080	Male	34	<8 weeks	Yes	Yes	No	No	No	No	No	No	No	No	6.39	59.9	112	358	29	33	76	4.69	87	120.81	0.432	brucellosis
ql0081	Male	41	8-24 weeks	No	No	No	Yes	No	No	No	No	No	Yes	4.11	56.1	158	199	38	22	56	6.7	2	0.2	0.122	brucellosis
ql0082	Female	56	> 24 weeks	Yes	No	Yes	No	Yes	No	No	Yes	Yes	Yes	4.13	64.2	121	232	42	27	40	5.2	64	6.88	0.038	brucellosis
ql0083	Male	41	8-24 weeks	No	No	No	No	No	No	No	No	No	Yes	6.21	58.7	168	295	16	21	84	5.9	2	0.58	0.034	brucellosis
ql0084	Male	58	<8 weeks	Yes	No	No	No	No	No	No	No	Yes	No	7.13	65.9	141	307	116	48	73	3.2	42	6.54	0.041	nonbrucellosis
ql0085	Female	35	8-24 weeks	Yes	No	Yes	Yes	No	No	No	Yes	No	Yes	5.87	49.9	129	288	11	17	54	6.6	6	0.2	0.3	brucellosis
ql0086	Female	57	<8 weeks	Yes	No	Yes	No	Yes	No	No	Yes	Yes	No	6.56	64.8	140	193	44	36	49	3.7	55	6	0.481	brucellosis
ql0087	Female	59	8-24 weeks	Yes	No	Yes	No	No	Yes	Yes	No	No	No	5.96	60.3	140	159	40	53	27	6.5	36	4.78	0.122	brucellosis
ql0088	Male	78	8-24 weeks	Yes	Yes	No	No	Yes	No	Yes	Yes	Yes	No	8.75	78.5	94	209	104	88	51.8	4.5	89	50.23	0.133	brucellosis
ql0089	Male	62	<8 weeks	Yes	No	Yes	Yes	No	No	No	No	No	Yes	8.05	75.4	94	471	4	11	79	3.28	80	126.17	0.023	brucellosis
ql0090	Female	53	> 24 weeks	Yes	No	No	Yes	No	No	No	No	No	No	6.46	58.9	109	280	19	19	45	6.3	8	3.13	0.06	brucellosis
ql0091	Female	69	<8 weeks	Yes	No	No	No	No	No	No	No	No	No	13.93	80.2	81	549	20	17	42	4.6	78	89.34	0.178	nonbrucellosis
ql0092	Male	57	8-24 weeks	Yes	No	Yes	Yes	Yes	Yes	Yes	Yes	No	Yes	5.7	20.9	140	181	21	30	79	7.4	29	5.9	0.057	brucellosis
ql0093	Female	58	<8 weeks	No	No	Yes	Yes	No	No	No	No	Yes	No	7.82	83.1	87	570	7	9	67	3.8	104	110.55	0.205	nonbrucellosis
ql0094	Male	50	<8 weeks	Yes	No	No	No	No	No	No	No	Yes	No	13.96	76.6	152	337	40	24	77	6.8	67	85.03	0.07	brucellosis
ql0095	Male	53	> 24 weeks	Yes	Yes	Yes	No	No	No	No	No	No	Yes	6.22	63.5	131	272	47	37	68	7.5	27	23.2	0.02	brucellosis
ql0096	Male	76	8-24 weeks	Yes	No	Yes	Yes	Yes	Yes	Yes	Yes	No	No	8.22	86	98	215	136	105	45.9	4.5	118	21.36	0.189	brucellosis
ql0097	Male	58	8-24 weeks	Yes	Yes	No	Yes	No	Yes	No	No	No	Yes	5.08	84.4	83	61	18	42	59	6.5	97	11.77	0.104	nonbrucellosis
ql0098	Male	66	8-24 weeks	Yes	No	No	No	Yes	No	No	No	Yes	Yes	7.16	74.2	112	203	5	9	68	7.2	9	6.32	0.12	nonbrucellosis
ql0099	Male	40	8-24 weeks	No	No	No	No	No	No	No	No	No	Yes	6.66	51	139	281	13	22	62	7.8	18	1.43	0.059	brucellosis
ql0100	Female	63	> 24 weeks	No	No	Yes	No	Yes	No	No	Yes	No	Yes	5.1	43.3	145	278	69	47	46	7.5	6	3.48	0.056	nonbrucellosis
ql0101	Male	69	<8 weeks	Yes	No	Yes	No	No	No	No	No	Yes	No	13.85	71	116	254	101	122	63	3.3	52	70.96	0.165	nonbrucellosis
ql0102	Male	66	8-24 weeks	Yes	No	No	No	Yes	Yes	Yes	Yes	No	Yes	5.04	68.3	77	375	12	25	50	2.2	87	35.19	0.147	brucellosis
ql0103	Female	74	8-24 weeks	Yes	No	No	No	Yes	Yes	No	Yes	Yes	No	12.95	78.3	92	276	24	27	50.5	3.4	63	45.87	0.045	brucellosis
ql0104	Female	17	<8 weeks	Yes	No	No	No	No	No	No	Yes	No	No	9.18	51.5	119	302	44	31	40	4.8	14	0.58	0.048	brucellosis
ql0105	Female	34	> 24 weeks	Yes	No	Yes	No	Yes	No	Yes	No	No	No	12.8	87.9	89	497	10	24	40	3.2	120	128.94	0.289	nonbrucellosis
ql0106	Male	50	<8 weeks	Yes	No	No	No	No	No	No	Yes	No	No	7.82	72.8	122	69	28	29	66	4.3	78	35.66	0.354	nonbrucellosis
ql0107	Male	36	8-24 weeks	Yes	No	Yes	No	Yes	Yes	No	No	No	Yes	6.14	48.4	156	317	11	15	56	3.2	6	1.3	0.028	brucellosis
ql0108	Male	67	<8 weeks	Yes	No	No	No	No	No	Yes	Yes	No	No	15.32	92.3	102	118	33	21	57	4.6	120	59.36	0.19	nonbrucellosis
ql0109	Female	75	> 24 weeks	Yes	No	Yes	No	Yes	No	No	No	No	No	7.55	65.4	72	447	5	14	91	6.6	120	23.91	2.29	brucellosis
ql0110	Male	65	<8 weeks	Yes	No	No	No	No	No	No	No	No	No	3.48	42.2	92	235	31	33	68.5	5.4	55	76.92	0.147	brucellosis
ql0111	Female	49	8-24 weeks	No	No	Yes	No	Yes	No	No	No	No	No	3.1	56.8	103	262	13	19	63	7	32	0.32	0.02	brucellosis
ql0112	Male	33	8-24 weeks	Yes	No	Yes	No	No	No	No	No	No	No	11.16	58.1	162	201	57	23	71	6.1	2	6.06	0.02	brucellosis
ql0113	Male	53	<8 weeks	Yes	No	No	No	Yes	No	No	Yes	No	No	6.1	55.8	130	189	31	21	93	3.8	36	1.15	0.02	nonbrucellosis
ql0114	Female	70	8-24 weeks	Yes	No	No	No	Yes	No	No	No	No	No	16.26	83	111	536	19	14	59	3.9	120	120.71	0.252	nonbrucellosis
ql0115	Female	54	> 24 weeks	No	No	Yes	Yes	No	No	No	No	No	No	13.11	73.1	118	265	105	87	48.9	4.6	58	61.36	0.37	brucellosis
ql0116	Female	54	> 24 weeks	Yes	No	Yes	No	Yes	Yes	Yes	Yes	No	Yes	4.9	88.1	103	358	48	19	25	5.7	120	136.8	0.131	nonbrucellosis
ql0117	Male	19	<8 weeks	Yes	No	Yes	Yes	No	No	No	No	No	No	4.78	56.9	127	259	18	14	61.4	5.9	25	20.54	0.092	brucellosis
ql0118	Male	60	> 24 weeks	Yes	No	No	No	Yes	No	No	No	No	Yes	8.35	76.6	116	220	17	20	60	3.6	101	101.2	0.149	nonbrucellosis
ql0119	Male	46	8-24 weeks	Yes	Yes	No	Yes	Yes	No	No	No	No	Yes	3.64	53	147	110	156	123	59.7	4	31	97.59	0.249	brucellosis
ql0120	Male	54	8-24 weeks	Yes	No	Yes	No	No	No	No	No	Yes	No	6.07	64.1	142	147	13	18	70	4.3	41	5.44	0.027	nonbrucellosis
ql0121	Female	74	8-24 weeks	Yes	Yes	No	No	Yes	No	No	No	No	Yes	5.11	78.7	118	237	13	25	49.1	5.5	27	3.68	0.037	brucellosis
ql0122	Male	65	<8 weeks	Yes	No	Yes	No	Yes	No	No	Yes	Yes	No	18.39	87.4	119	287	31	32	73	3.7	68	76.75	0.318	nonbrucellosis
ql0123	Male	72	<8 weeks	No	No	No	No	Yes	No	No	No	No	Yes	4.29	62.3	99	110	16	19	90	7.54	27	10	0.125	nonbrucellosis
ql0124	Male	67	8-24 weeks	Yes	No	Yes	Yes	No	Yes	No	No	No	No	3	79.8	111	106	33	97	117	7.9	2	62.46	0.117	nonbrucellosis
ql0125	Male	42	8-24 weeks	Yes	No	No	No	No	Yes	No	Yes	Yes	No	4.59	46.8	137	160	20	22	70	4	52	120.39	0.197	brucellosis
ql0126	Male	64	<8 weeks	No	Yes	Yes	Yes	Yes	No	No	No	Yes	Yes	6.18	63.9	119	325	38	35	41	4.5	71	28.35	0.186	nonbrucellosis
ql0127	Male	42	<8 weeks	Yes	Yes	Yes	No	No	No	No	No	No	No	5.76	46.2	128	292	47	26	67.3	6.7	29	9.57	0.057	brucellosis
ql0128	Female	36	> 24 weeks	Yes	No	No	No	No	No	No	No	No	Yes	2.79	55.2	112	180	22	31	51	2.3	23	6.7	0.247	brucellosis
ql0129	Male	54	> 24 weeks	Yes	Yes	No	No	No	No	No	Yes	No	Yes	4.79	64.6	109	267	136	245	44	2.4	6	7.86	0.464	nonbrucellosis
ql0130	Male	42	<8 weeks	Yes	No	Yes	No	Yes	No	No	No	No	No	9.65	76.8	118	411	16	14	45	4.3	89	74.68	0.108	brucellosis
ql0131	Female	56	<8 weeks	Yes	No	Yes	No	Yes	Yes	Yes	No	Yes	No	8.49	71.4	111	478	4	10	56	3.9	110	50.42	0.174	brucellosis
ql0132	Male	64	<8 weeks	Yes	No	No	No	Yes	No	No	No	No	No	4.12	64.8	123	226	48	41	53	2.7	86	54.77	0.401	nonbrucellosis
ql0133	Male	31	> 24 weeks	Yes	No	Yes	No	No	No	No	No	No	Yes	5.53	63.4	151	213	22	18	88	5.8	9	2.02	0.02	brucellosis
ql0134	Male	69	8-24 weeks	Yes	No	No	No	No	No	No	No	Yes	Yes	5.16	51.3	119	289	17	17	70	4.7	74	8.6	0.48	brucellosis
ql0135	Male	65	8-24 weeks	Yes	Yes	No	Yes	No	No	Yes	Yes	Yes	Yes	3.8	56.3	88	336	17	31	55	4.9	35	17.81	0.099	brucellosis
ql0136	Female	20	<8 weeks	Yes	No	Yes	No	No	No	Yes	No	No	No	23.54	93.6	104	258	55	86	40	7.7	120	106.69	6.37	nonbrucellosis
ql0137	Male	40	> 24 weeks	Yes	No	No	No	No	Yes	Yes	No	No	No	5.09	52	165	192	25	34	62	5.4	15	0.59	0.053	brucellosis
ql0138	Female	58	> 24 weeks	Yes	No	No	No	Yes	Yes	No	No	No	Yes	1.31	33.6	92	170	88	82	42	4	9	1.79	1.32	nonbrucellosis
ql0139	Male	64	8-24 weeks	Yes	No	No	No	No	No	No	No	No	No	9.63	86.3	97	262	7	12	116	8.3	106	109.3	0.362	nonbrucellosis
ql0140	Female	56	<8 weeks	Yes	No	Yes	No	No	No	No	No	No	No	8.42	53.5	107	399	22	20	60	5.1	74	9.78	0.265	nonbrucellosis
ql0141	Female	70	<8 weeks	Yes	No	No	No	Yes	No	No	Yes	Yes	Yes	13.14	83.8	87	586	31	30	64	3.6	67	7.99	0.131	nonbrucellosis
ql0142	Male	73	<8 weeks	Yes	No	No	No	No	No	Yes	No	No	No	1.91	60.2	82	107	36	109	39	4.1	2	6.96	0.066	nonbrucellosis
ql0143	Male	49	> 24 weeks	No	No	Yes	Yes	No	No	No	No	No	No	8.7	70.4	112	419	49	14	40	5.4	65	46.78	0.025	brucellosis
ql0144	Male	38	<8 weeks	Yes	No	No	No	No	No	No	No	No	No	8.27	76.5	108	241	25	37	67	4.3	45	11.04	0.105	nonbrucellosis
ql0145	Male	36	<8 weeks	Yes	No	No	No	No	No	No	No	No	No	4.11	79.8	128	185	69	66	78	7.76	8	3.3	0.089	brucellosis
ql0146	Male	49	8-24 weeks	Yes	No	Yes	No	Yes	Yes	No	Yes	No	No	8.83	41.9	133	182	16	28	59	5.1	40	15.29	0.37	nonbrucellosis
ql0147	Female	31	<8 weeks	Yes	No	No	No	Yes	No	No	Yes	Yes	No	8.52	71.5	75	497	16	19	55	3.9	114	4.56	0.067	brucellosis
ql0148	Male	58	<8 weeks	Yes	No	No	No	Yes	No	No	No	Yes	No	8.06	67.8	118	174	49	33	77	5.7	58	35.71	0.168	nonbrucellosis
ql0149	Male	42	> 24 weeks	No	No	No	Yes	No	No	No	No	No	No	5.61	63.5	134	225	11	18	75	6.1	15	3.68	0.066	brucellosis
