# Supplementary material for: Evaluating the efficacy of serological testing of clinical specimens collected from patients with suspected brucellosis
Source: PLoS Negl Trop Dis. 2023 Feb 21;17(2):e0011131. doi: 10.1371/journal.pntd.0011131 (PMC9942959; doi:10.1371/journal.pntd.0011131)
Supplement: S2 Data — (XLSX) [file pntd.0011131.s002.xlsx]

## Sheet: Sheet1
	brucellosis	nonbrucellosis
Brucellacapt positive	76	0
Brucellacapt negative	10	63
	brucellosis	nonbrucellosis
IgM positive	64	7
IgM negative	22	56
	brucellosis	nonbrucellosis
IgG positive	76	4
IgG negative	10	59
	brucellosis	nonbrucellosis
SAT positive	64	3
SAT negative	22	60
	brucellosis	nonbrucellosis
IgM+IgG positive	85	10
IgM+IgG negative	1	53
	brucellosis	nonbrucellosis
Brucellacapt+IgG positive	85	4
Brucellacapt+IgG negative	1	59
	brucellosis	nonbrucellosis
Brucellacapt+IgM positive	80	7
Brucellacapt+IgM negative	6	56
	brucellosis	nonbrucellosis
Brucellacapt+IgM+IgG positive	86	10
Brucellacapt+IgM+IgG negative	0	53
	brucellosis	nonbrucellosis
Brucellacapt+SAT positive	76	3
Brucellacapt+SAT negative	10	60
