# Supplementary material for: Evaluating the efficacy of serological testing of clinical specimens collected from patients with suspected brucellosis
Source: PLoS Negl Trop Dis. 2023 Feb 21;17(2):e0011131. doi: 10.1371/journal.pntd.0011131 (PMC9942959; doi:10.1371/journal.pntd.0011131)
Supplement: S3 Data — (XLSX) [file pntd.0011131.s003.xlsx]

## Sheet: Sheet1
Brucella culture	SAT	IgM ELISA	IgG ELISA	Brucellacapt
Positive	Postive	Negative	Negative	Postive
Positive	Postive	Postive	Negative	Postive
Negative	Postive	Negative	Postive	Postive
Negative	Postive	Postive	Postive	Postive
Negative	Negative	Negative	Postive	Negative
Positive	Postive	Postive	Postive	Postive
Negative	Postive	Postive	Postive	Postive
Negative	Negative	Postive	Postive	Negative
Positive	Postive	Postive	Postive	Postive
Negative	Postive	Postive	Postive	Postive
Negative	Postive	Postive	Postive	Postive
Positive	Negative	Postive	Postive	Postive
Negative	Negative	Postive	Postive	Negative
Negative	Postive	Postive	Postive	Postive
Positive	Postive	Postive	Postive	Postive
Negative	Postive	Postive	Postive	Postive
Positive	Postive	Postive	Negative	Postive
Negative	Postive	Postive	Postive	Postive
Positive	Negative	Negative	Postive	Postive
Positive	Negative	Negative	Postive	Negative
Positive	Postive	Postive	Postive	Postive
Negative	Postive	Postive	Postive	Postive
Negative	Postive	Postive	Postive	Postive
Negative	Postive	Postive	Postive	Postive
Negative	Postive	Negative	Postive	Postive
Positive	Postive	Postive	Postive	Postive
Negative	Negative	Negative	Postive	Negative
Positive	Postive	Postive	Postive	Postive
Negative	Postive	Postive	Postive	Postive
Positive	Postive	Postive	Negative	Postive
Negative	Negative	Negative	Postive	Postive
Negative	Postive	Postive	Postive	Postive
Negative	Negative	Postive	Postive	Negative
Positive	Postive	Negative	Postive	Postive
Negative	Postive	Postive	Postive	Postive
Negative	Postive	Postive	Postive	Postive
Positive	Postive	Postive	Postive	Postive
Positive	Postive	Postive	Postive	Postive
Positive	Postive	Postive	Postive	Postive
Negative	Postive	Postive	Postive	Postive
Negative	Postive	Postive	Postive	Postive
Negative	Postive	Postive	Postive	Postive
Negative	Postive	Postive	Postive	Postive
Negative	Postive	Negative	Postive	Postive
Negative	Negative	Postive	Postive	Postive
Negative	Postive	Negative	Postive	Postive
Negative	Postive	Postive	Postive	Postive
Negative	Postive	Negative	Postive	Postive
Negative	Negative	Negative	Postive	Postive
Negative	Postive	Postive	Postive	Postive
Negative	Postive	Postive	Postive	Postive
Positive	Postive	Postive	Negative	Postive
Negative	Postive	Postive	Postive	Postive
Negative	Postive	Postive	Postive	Postive
Negative	Postive	Negative	Postive	Postive
Negative	Negative	Negative	Postive	Negative
Positive	Postive	Postive	Postive	Postive
Positive	Postive	Postive	Postive	Postive
Negative	Postive	Postive	Postive	Postive
Negative	Postive	Postive	Postive	Postive
Negative	Postive	Postive	Negative	Postive
Positive	Postive	Postive	Postive	Postive
Positive	Postive	Postive	Postive	Postive
Positive	Negative	Postive	Negative	Negative
Negative	Negative	Negative	Postive	Postive
Negative	Negative	Negative	Postive	Postive
Positive	Postive	Postive	Postive	Postive
Negative	Negative	Negative	Postive	Postive
Positive	Postive	Postive	Postive	Postive
Negative	Negative	Negative	Postive	Postive
Positive	Postive	Postive	Negative	Postive
Positive	Negative	Postive	Negative	Postive
Negative	Postive	Postive	Postive	Postive
Positive	Negative	Postive	Postive	Postive
Positive	Postive	Postive	Negative	Postive
Positive	Postive	Negative	Postive	Postive
Negative	Postive	Postive	Postive	Postive
Negative	Postive	Postive	Postive	Postive
Negative	Negative	Negative	Postive	Negative
Positive	Postive	Postive	Postive	Postive
Positive	Postive	Postive	Postive	Postive
Negative	Postive	Postive	Postive	Postive
Negative	Negative	Postive	Postive	Postive
Negative	Postive	Postive	Postive	Postive
Negative	Postive	Postive	Postive	Postive
Negative	Negative	Negative	Postive	Negative
