# Supplementary material for: Evaluating the efficacy of serological testing of clinical specimens collected from patients with suspected brucellosis
Source: PLoS Negl Trop Dis. 2023 Feb 21;17(2):e0011131. doi: 10.1371/journal.pntd.0011131 (PMC9942959; doi:10.1371/journal.pntd.0011131)
Supplement: S1 Material — (XLSX) [file pntd.0011131.s004.xlsx]

## Sheet: Sheet1
Patient No.	Duration of illness	Brucella Culture result	Brucellosis or not	ELISA IgM index	IgM result	ELISA IgG index	IgG result	Brucellacapt titer	Brucellacapt result	SAT titer	SAT result
1	<8 weeks	（+）	Yes	15.92	（+）	29	（+）	≥1:1280	（+）	1:100	（+）
2	<8 weeks	（+）	Yes	16.01	（+）	26.79	（+）	≥1:1280	（+）	1:400	（+）
3	<8 weeks	（+）	Yes	22.37	（+）	8.82	(-)	1:640	（+）	1:200	（+）
4	<8 weeks	（+）	Yes	22.18	（+）	6.31	(-)	≥1:1280	（+）	1:400	（+）
5	<8 weeks	（+）	Yes	22.04	（+）	2.51	(-)	≥1:1280	（+）	1:100	（+）
6	<8 weeks	（+）	Yes	21.28	（+）	25.87	（+）	≥1:1280	（+）	1:200	（+）
7	<8 weeks	（+）	Yes	22.88	（+）	4.86	(-)	≥1:1280	（+）	1:100	（+）
8	<8 weeks	（+）	Yes	12.38	（+）	25.89	（+）	≥1:1280	（+）	1:100	（+）
9	<8 weeks	（+）	Yes	11.51	（+）	18.8	（+）	1:320	（+）	<1:50	（-）
10	<8 weeks	(-)	Yes	16.28	（+）	23.67	（+）	1:640	（+）	1:400	（+）
11	<8 weeks	（+）	Yes	23.53	（+）	23.4	（+）	≥1:1280	（+）	1:200	（+）
12	<8 weeks	(-)	No	3.45	(-)	4.25	(-)	<1:160	(-)	<1:50	（-）
13	<8 weeks	（+）	Yes	14.24	（+）	1.9	(-)	<1:160	(-)	<1:50	（-）
14	<8 weeks	(-)	Yes	19.86	（+）	29.68	（+）	≥1:1280	（+）	1:400	（+）
15	<8 weeks	(-)	Yes	15.29	（+）	28.21	（+）	1:640	（+）	1:200	（+）
16	<8 weeks	(-)	Yes	7.63	(-)	32.08	（+）	1:640	（+）	1:100	（+）
17	<8 weeks	（+）	Yes	29.11	（+）	26.07	（+）	1:640	（+）	1:100	（+）
18	<8 weeks	（+）	Yes	26.41	（+）	17.23	（+）	≥1:1280	（+）	1:400	（+）
19	<8 weeks	(-)	Yes	18.72	（+）	25.27	（+）	<1:160	(-)	<1:50	（-）
20	<8 weeks	(-)	Yes	20.62	（+）	27.41	（+）	≥1:1280	（+）	1:100	（+）
21	<8 weeks	（+）	Yes	22.21	（+）	11.99	（+）	1:640	（+）	1:100	（+）
22	<8 weeks	(-)	Yes	3.09	(-)	29.77	（+）	1:640	（+）	1:200	（+）
23	<8 weeks	（+）	Yes	22.2	（+）	23.73	（+）	≥1:1280	（+）	1:400	（+）
24	<8 weeks	（+）	Yes	14.94	（+）	24.4	（+）	1:640	（+）	1:200	（+）
25	<8 weeks	（+）	Yes	4.89	(-)	32.72	（+）	1:160	（+）	<1:50	（-）
26	<8 weeks	（+）	Yes	21.12	（+）	9.71	(-)	1:640	（+）	1:400	（+）
27	<8 weeks	(-)	No	1.4	(-)	1.48	(-)	<1:160	(-)	<1:50	（-）
28	<8 weeks	(-)	No	1.55	(-)	2.12	(-)	<1:160	(-)	<1:50	（-）
29	<8 weeks	(-)	No	2.44	(-)	2.15	(-)	<1:160	(-)	<1:50	（-）
30	<8 weeks	(-)	No	2.44	(-)	1.7	(-)	<1:160	(-)	1:50	（-）
31	<8 weeks	(-)	No	1.45	(-)	1.38	(-)	<1:160	(-)	<1:50	（-）
32	<8 weeks	(-)	No	9.09	(-)	4.09	(-)	<1:160	(-)	<1:50	（-）
33	<8 weeks	(-)	No	1.8	(-)	1.56	(-)	<1:160	(-)	<1:50	（-）
34	<8 weeks	(-)	No	5.95	(-)	2.16	(-)	<1:160	(-)	<1:50	（-）
35	<8 weeks	(-)	No	1.53	(-)	3.74	(-)	<1:160	(-)	<1:50	（-）
36	<8 weeks	(-)	Yes	22.14	（+）	25.86	（+）	≥1:1280	（+）	1:400	（+）
37	<8 weeks	(-)	Yes	22.49	（+）	25.52	（+）	1:640	（+）	1:400	（+）
38	<8 weeks	(-)	No	14.06	（+）	1.89	(-)	<1:160	(-)	<1:50	（-）
39	<8 weeks	(-)	No	10.21	(-)	2.09	(-)	<1:160	(-)	<1:50	（-）
40	<8 weeks	(-)	No	6.29	(-)	3.64	(-)	<1:160	(-)	1:50	（-）
41	<8 weeks	(-)	No	2.33	(-)	1.44	(-)	<1:160	(-)	<1:50	（-）
42	<8 weeks	(-)	No	6.75	(-)	1.87	(-)	<1:160	(-)	<1:50	（-）
43	<8 weeks	(-)	No	8.71	(-)	2.29	(-)	<1:160	(-)	<1:50	（-）
44	<8 weeks	(-)	No	3.01723	(-)	2.12642	(-)	<1:160	(-)	<1:50	（-）
45	<8 weeks	(-)	No	3.09409	(-)	2.49653	(-)	<1:160	(-)	<1:50	（-）
46	<8 weeks	(-)	No	16.451	（+）	6.13529	(-)	<1:160	(-)	<1:50	（-）
47	<8 weeks	(-)	No	1.95488	(-)	5.64735	(-)	<1:160	(-)	<1:50	（-）
48	<8 weeks	(-)	No	1.50366	(-)	3.01358	(-)	<1:160	(-)	<1:50	（-）
49	<8 weeks	(-)	No	2.26726	(-)	4.1364	(-)	<1:160	(-)	<1:50	（-）
50	<8 weeks	(-)	No	2.11851	(-)	3.53757	(-)	<1:160	(-)	<1:50	（-）
51	<8 weeks	(-)	No	1.08715	(-)	2.51456	(-)	<1:160	(-)	<1:50	（-）
52	<8 weeks	(-)	No	1.62018	(-)	2.93041	(-)	<1:160	(-)	<1:50	（-）
53	<8 weeks	(-)	No	1.02764	(-)	5.26199	(-)	<1:160	(-)	<1:50	（-）
54	<8 weeks	(-)	No	1.38961	(-)	4.78098	(-)	<1:160	(-)	<1:50	（-）
55	<8 weeks	(-)	No	1.03136	(-)	3.37677	(-)	<1:160	(-)	<1:50	（-）
56	<8 weeks	(-)	No	1.16772	(-)	7.13474	(-)	<1:160	(-)	1:50	（-）
57	<8 weeks	(-)	No	0.919797	(-)	4.04075	(-)	<1:160	(-)	<1:50	（-）
58	<8 weeks	(-)	No	1.64745	(-)	3.89382	(-)	<1:160	(-)	<1:50	（-）
59	<8 weeks	(-)	No	1.85199	(-)	4.9598	(-)	<1:160	(-)	<1:50	（-）
60	<8 weeks	(-)	No	11.2	（+）	11.3255	（+）	<1:160	(-)	1:100	（+）
61	<8 weeks	（+）	Yes	1.77389	(-)	9.458	(-)	≥1:1280	（+）	1:200	（+）
62	<8 weeks	(-)	Yes	22.0045	（+）	27.7377	（+）	1:640	（+）	1:400	（+）
63	<8 weeks	(-)	Yes	12.0912	（+）	25.9149	（+）	1:640	（+）	1:200	（+）
64	<8 weeks	(-)	Yes	15.2882	（+）	28.0455	（+）	≥1:1280	（+）	1:400	（+）
65	<8 weeks	(-)	No	1.45035	(-)	3.69282	(-)	<1:160	(-)	<1:50	（-）
66	<8 weeks	(-)	No	3.52671	(-)	3.65539	(-)	<1:160	(-)	<1:50	（-）
67	<8 weeks	（+）	Yes	15.01	（+）	25.79	（+）	≥1:1280	（+）	1:400	（+）
68	<8 weeks	(-)	No	3.16	(-)	3.16	(-)	<1:160	(-)	1:50	（-）
69	<8 weeks	(-)	Yes	20.04	（+）	21.98	（+）	≥1:1280	（+）	1:100	（+）
70	<8 weeks	(-)	Yes	18.41	（+）	12.71	（+）	≥1:1280	（+）	1:200	（+）
71	<8 weeks	（+）	Yes	20.14	（+）	9.06	(-)	1:640	（+）	1:200	（+）
72	<8 weeks	(-)	No	3.52	(-)	2.55	(-)	<1:160	(-)	1:100	（+）
73	<8 weeks	(-)	No	11.64	（+）	1.8	(-)	<1:160	(-)	<1:50	（-）
74	<8 weeks	(-)	Yes	11.35	（+）	13.04	（+）	<1:160	(-)	<1:50	（-）
75	8-24 weeks	(-)	Yes	3.31	(-)	27.55	（+）	<1:160	(-)	<1:50	（-）
76	8-24 weeks	（+）	Yes	17.6	（+）	2.54	(-)	1:160	（+）	<1:50	（-）
77	8-24 weeks	(-)	Yes	16.72	（+）	28.92	（+）	1:640	（+）	1:200	（+）
78	8-24 weeks	（+）	Yes	21.01	（+）	24.23	（+）	≥1:1280	（+）	1:400	（+）
79	8-24 weeks	（+）	Yes	23.17	（+）	30.18	（+）	≥1:1280	（+）	1:400	（+）
80	8-24 weeks	(-)	Yes	23.03	（+）	25.32	（+）	≥1:1280	（+）	1:200	（+）
81	8-24 weeks	(-)	Yes	25.38	（+）	27.62	（+）	≥1:1280	（+）	1:200	（+）
82	8-24 weeks	(-)	Yes	19.72	（+）	18.45	（+）	1:320	（+）	1:100	（+）
83	8-24 weeks	（+）	Yes	28.52	（+）	32.09	（+）	≥1:1280	（+）	1:100	（+）
84	8-24 weeks	(-)	Yes	25.43	（+）	25.75	（+）	≥1:1280	（+）	1:200	（+）
85	8-24 weeks	(-)	Yes	5.21	(-)	32.26	（+）	1:320	（+）	1:100	（+）
86	8-24 weeks	(-)	Yes	20.7	（+）	29.06	（+）	1:320	（+）	1:100	（+）
87	8-24 weeks	(-)	Yes	8.16	(-)	14.26	（+）	1:320	（+）	<1:50	（-）
88	8-24 weeks	（+）	Yes	26.57	（+）	13.95	（+）	1:160	（+）	<1:50	（-）
89	8-24 weeks	（+）	Yes	25.99	（+）	20.16	（+）	1:640	（+）	1:200	（+）
90	8-24 weeks	(-)	Yes	5.8	(-)	35.48	（+）	1:160	（+）	<1:50	（-）
91	8-24 weeks	（+）	Yes	8.05	(-)	19.19	（+）	<1:160	(-)	<1:50	（-）
92	8-24 weeks	(-)	No	1.79	(-)	1.84	(-)	<1:160	(-)	<1:50	（-）
93	8-24 weeks	(-)	No	2.07	(-)	2.78	(-)	<1:160	(-)	<1:50	（-）
94	8-24 weeks	(-)	No	6.47	(-)	2.35	(-)	<1:160	(-)	<1:50	（-）
95	8-24 weeks	（+）	Yes	20.79	（+）	32.16	（+）	1:640	（+）	1:400	（+）
96	8-24 weeks	(-)	Yes	3.59	(-)	31.87	（+）	≥1:1280	（+）	1:200	（+）
97	8-24 weeks	(-)	Yes	14.33	（+）	32.52	（+）	1:320	（+）	1:400	（+）
98	8-24 weeks	(-)	No	2.66	(-)	3.58	(-)	<1:160	(-)	<1:50	（-）
99	8-24 weeks	(-)	No	13.87	（+）	3.78	(-)	<1:160	(-)	<1:50	（-）
100	8-24 weeks	(-)	No	3.08	(-)	3.11	(-)	<1:160	(-)	<1:50	（-）
101	8-24 weeks	(-)	No	4.24941	(-)	10.7915	(-)	<1:160	(-)	<1:50	（-）
102	8-24 weeks	(-)	No	1.90901	(-)	3.34766	(-)	<1:160	(-)	<1:50	（-）
103	8-24 weeks	(-)	No	0.966902	(-)	4.12947	(-)	<1:160	(-)	<1:50	（-）
104	8-24 weeks	(-)	No	4.37957	(-)	4.28057	(-)	<1:160	(-)	<1:50	（-）
105	8-24 weeks	（+）	Yes	22.6577	（+）	17.8722	（+）	≥1:1280	（+）	1:400	（+）
106	8-24 weeks	(-)	Yes	20.419	（+）	21.9157	（+）	1:640	（+）	1:400	（+）
107	8-24 weeks	(-)	Yes	7.38812	(-)	31.9102	（+）	≥1:1280	（+）	1:200	（+）
108	8-24 weeks	(-)	Yes	21.4801	（+）	27.5894	（+）	1:640	（+）	1:100	（+）
109	8-24 weeks	(-)	Yes	12.5313	（+）	27.2082	（+）	1:640	（+）	1:200	（+）
110	8-24 weeks	(-)	No	2.29453	(-)	18.2853	（+）	<1:160	(-)	<1:50	（-）
111	8-24 weeks	(-)	No	12.1761	（+）	5.16218	(-)	<1:160	(-)	1:100	（+）
112	8-24 weeks	(-)	Yes	21.1	（+）	25.93	（+）	≥1:1280	（+）	1:400	（+）
113	8-24 weeks	(-)	No	2.54	(-)	4.61	(-)	<1:160	(-)	<1:50	（-）
114	8-24 weeks	(-)	Yes	19.44	（+）	3.7	(-)	1:640	（+）	1:200	（+）
115	8-24 weeks	(-)	No	2.54	(-)	3.61	(-)	<1:160	(-)	<1:50	（-）
116	8-24 weeks	(-)	No	3.95	(-)	2.74	(-)	<1:160	(-)	<1:50	（-）
117	8-24 weeks	(-)	Yes	11.02	（+）	21.37	（+）	≥1:1280	（+）	1:100	（+）
118	8-24 weeks	(-)	Yes	19.73	（+）	24.01	（+）	≥1:1280	（+）	1:100	（+）
119	> 24 weeks	(-)	Yes	3.61	(-)	27.44	（+）	1:320	（+）	1:50	（-）
120	> 24 weeks	(-)	Yes	17.65	（+）	34.6	（+）	1:640	（+）	1:100	（+）
121	> 24 weeks	(-)	Yes	6.24	(-)	34.06	（+）	1:160	（+）	<1:50	（-）
122	> 24 weeks	(-)	Yes	13.21	（+）	28.95	（+）	1:640	（+）	1:100	（+）
123	> 24 weeks	(-)	Yes	5.24	(-)	26.64	（+）	<1:160	(-)	1:50	（-）
124	> 24 weeks	(-)	Yes	21.45	（+）	37.28	（+）	≥1:1280	（+）	1:100	（+）
125	> 24 weeks	(-)	Yes	13.19	（+）	34.16	（+）	<1:160	(-)	<1:50	（-）
126	> 24 weeks	（+）	Yes	5.6	(-)	32.22	（+）	1:640	（+）	1:100	（+）
127	> 24 weeks	(-)	Yes	3.66	(-)	35.88	（+）	1:320	（+）	<1:50	（-）
128	> 24 weeks	(-)	Yes	1.87	(-)	33.5	（+）	<1:160	(-)	<1:50	（-）
129	> 24 weeks	(-)	Yes	2.38	(-)	19.99	（+）	<1:160	(-)	1:50	（-）
130	> 24 weeks	(-)	No	2.82	(-)	2.19	(-)	<1:160	(-)	<1:50	（-）
131	> 24 weeks	(-)	Yes	21.05	（+）	26.04	（+）	1:640	（+）	1:50	（-）
132	> 24 weeks	(-)	Yes	3.96	(-)	30.81	（+）	<1:160	(-)	<1:50	（-）
133	> 24 weeks	(-)	No	5.58	(-)	3.48	(-)	<1:160	(-)	<1:50	（-）
134	> 24 weeks	(-)	No	2.56725	(-)	3.96313	(-)	<1:160	(-)	<1:50	（-）
135	> 24 weeks	(-)	No	7.41168	(-)	4.01303	(-)	<1:160	(-)	<1:50	（-）
136	> 24 weeks	(-)	No	1.27185	(-)	3.73025	(-)	<1:160	(-)	<1:50	（-）
137	> 24 weeks	(-)	No	1.58299	(-)	14.7075	（+）	<1:160	(-)	<1:50	（-）
138	> 24 weeks	(-)	Yes	17.6856	（+）	28.2978	（+）	1:640	（+）	1:400	（+）
139	> 24 weeks	(-)	No	1.7	(-)	14.97	（+）	<1:160	(-)	1:50	（-）
140	> 24 weeks	(-)	Yes	20.18	（+）	25.95	（+）	≥1:1280	（+）	1:200	（+）
141	> 24 weeks	(-)	Yes	3.99	(-)	19.31	（+）	1:640	（+）	<1:50	（-）
142	> 24 weeks	(-)	Yes	13.57	（+）	28.25	（+）	1:160	（+）	1:50	（-）
143	> 24 weeks	(-)	No	2.18	(-)	1.77	(-)	<1:160	(-)	<1:50	（-）
144	> 24 weeks	(-)	Yes	13.99	（+）	21.31	（+）	1:640	（+）	1:200	（+）
145	> 24 weeks	（+）	Yes	5.87	(-)	19.19	（+）	≥1:1280	（+）	1:100	（+）
146	> 24 weeks	(-)	Yes	18.64	（+）	22.3	（+）	≥1:1280	（+）	1:100	（+）
147	> 24 weeks	(-)	Yes	3	(-)	21.92	（+）	≥1:1280	（+）	1:100	（+）
148	> 24 weeks	(-)	No	3.81	(-)	4.52	(-)	<1:160	(-)	<1:50	（-）
149	> 24 weeks	(-)	No	11.32	（+）	2.85	(-)	<1:160	(-)	1:50	（-）
