# Supplementary material for: Evaluating the efficacy of serological testing of clinical specimens collected from patients with suspected brucellosis
Source: PLoS Negl Trop Dis. 2023 Feb 21;17(2):e0011131. doi: 10.1371/journal.pntd.0011131 (PMC9942959; doi:10.1371/journal.pntd.0011131)
Supplement: S2 Material — (XLSX) [file pntd.0011131.s005.xlsx]

## Sheet: Sheet1
Health control No.	ELISA IgM index	IgM result	ELISA IgG index	IgG result	Brucellacapt titer	Brucellacapt result	SAT titer	SAT result
1	3.56	(-)	1.87	(-)	<1:160	(-)	<1:50	（-）
2	4.79	(-)	2.86	(-)	<1:160	(-)	<1:50	（-）
3	1.99	(-)	9.933	(-)	<1:160	(-)	<1:50	（-）
4	6.62	(-)	7.09	(-)	<1:160	(-)	<1:50	（-）
5	5.62	(-)	1.75	(-)	<1:160	(-)	<1:50	（-）
6	7.67	(-)	1.87	(-)	<1:160	(-)	<1:50	（-）
7	1.18	(-)	3.38	(-)	<1:160	(-)	<1:50	（-）
8	1.54	(-)	2.71	(-)	<1:160	(-)	<1:50	（-）
9	1.69	(-)	1.89	(-)	<1:160	(-)	<1:50	（-）
10	1.38	(-)	2.09	(-)	<1:160	(-)	<1:50	（-）
11	2.47	(-)	10.12	(-)	<1:160	(-)	<1:50	（-）
12	10.41	(-)	8.57	(-)	<1:160	(-)	<1:50	（-）
13	8.54	(-)	1.87	(-)	<1:160	(-)	<1:50	（-）
14	2.42	(-)	3.46	(-)	<1:160	(-)	<1:50	（-）
15	3.54	(-)	2.59	(-)	<1:160	(-)	<1:50	（-）
16	9.09	(-)	2.35	(-)	<1:160	(-)	<1:50	（-）
17	10.84	(-)	35.69	(-)	<1:160	(-)	<1:50	（-）
18	4.69	(-)	2.51	(-)	<1:160	(-)	<1:50	（-）
19	3.68	(-)	2.35	(-)	<1:160	(-)	<1:50	（-）
20	5.72	(-)	2.84	(-)	<1:160	(-)	<1:50	（-）
21	2.47	(-)	3.39	(-)	<1:160	(-)	<1:50	（-）
22	2.82	(-)	3.17	(-)	<1:160	(-)	<1:50	（-）
23	2.27	(-)	3.19	(-)	<1:160	(-)	<1:50	（-）
24	3.25	(-)	4.13	(-)	<1:160	(-)	<1:50	（-）
25	1.45	(-)	3.97	(-)	<1:160	(-)	<1:50	（-）
26	3.07	(-)	7.08	(-)	<1:160	(-)	<1:50	（-）
27	2.95	(-)	1.17	(-)	<1:160	(-)	<1:50	（-）
28	9.26	(-)	2.43	(-)	<1:160	(-)	<1:50	（-）
29	1.25	(-)	3.39	(-)	<1:160	(-)	<1:50	（-）
30	3.57	(-)	2.73	(-)	<1:160	(-)	1:50	（-）
31	2.35	(-)	3.86	(-)	<1:160	(-)	<1:50	（-）
32	4.41	(-)	3.98	(-)	<1:160	(-)	<1:50	（-）
33	4.83	(-)	2.26	(-)	<1:160	(-)	<1:50	（-）
34	3.21	(-)	2.73	(-)	<1:160	(-)	<1:50	（-）
35	2.33	(-)	2.87	(-)	<1:160	(-)	<1:50	（-）
36	2.64	(-)	3.21	(-)	<1:160	(-)	<1:50	（-）
37	11.86	（+）	3.63	(-)	<1:160	(-)	<1:50	（-）
38	2.48	(-)	3.25	(-)	<1:160	(-)	<1:50	（-）
39	2.72	(-)	6.61	(-)	<1:160	(-)	<1:50	（-）
40	1.39	(-)	4.35	(-)	<1:160	(-)	<1:50	（-）
41	1.98	(-)	2.99	(-)	<1:160	(-)	<1:50	（-）
42	2.78	(-)	1.39	(-)	<1:160	(-)	<1:50	（-）
43	3.46	(-)	3.52	(-)	<1:160	(-)	<1:50	（-）
44	7.07	(-)	5.48	(-)	<1:160	(-)	<1:50	（-）
45	3.19	(-)	5.34	(-)	<1:160	(-)	<1:50	（-）
46	1.34	(-)	2.99	(-)	<1:160	(-)	<1:50	（-）
47	2.92	(-)	10.65	(-)	<1:160	(-)	<1:50	（-）
48	2.85	(-)	1.41	(-)	<1:160	(-)	<1:50	（-）
49	3.62	(-)	3.34	(-)	<1:160	(-)	<1:50	（-）
50	4.31	(-)	5.93	(-)	<1:160	(-)	<1:50	（-）
